# Supplementary material for: The Epidemiology and Clinical Management of Short Bowel Syndrome and Chronic Intestinal Failure in Crohn’s Disease in Italy: An IG-IBD Survey
Source: Nutrients. 2024 Sep 30;16(19):3311. doi: 10.3390/nu16193311 (PMC11478841; doi:10.3390/nu16193311)
Supplement: Supplementary file 1 [file nutrients-16-03311-s001.zip]

Archive with 1 entries (1 files):
- nutrients-3214143-supplementary.pdf
